# Supplementary material for: Inhibition of Pathological Increased Matrix Metalloproteinase (MMP) Activity for Improvement of Bone Regeneration in Diabetes
Source: Life (Basel). 2022 Jan 18;12(2):134. doi: 10.3390/life12020134 (PMC8879894; doi:10.3390/life12020134)
Supplement: Supplementary file 1 [file life-12-00134-s001.zip]

Archive with 1 entries (1 files):
- life-1530100-supplementary.xlsx
