# Supplementary material for: Inhibition of Pathological Increased Matrix Metalloproteinase (MMP) Activity for Improvement of Bone Regeneration in Diabetes
Source: Life (Basel). 2022 Jan 18;12(2):134. doi: 10.3390/life12020134 (PMC8879894; doi:10.3390/life12020134)
Supplement: Supplementary file 1 [file life-12-00134-s001.zip › life-1530100-supplementary.xlsx]

## Sheet: Blatt1
Supplementary Table S1: Genes and TaqMan® gene expression assay Ids
18S	Hs99999901_s1
Hprt1	Mm03024075_m1
Mmp3	Mm00440295_m1
Mmp9	Mm00442991_m1
Mmp13	Mm00439491_m1
Timp1	Mm01341361_m1
Timp2	Mm00441825_m1
Adamts4	Mm00556068_m1
